# Supplementary material for: Validation of Molecular Markers for Low Kunitz Trypsin Inhibitor Content in European Soybean (Glycine max L. Merr.) Germplasm
Source: Genes (Basel). 2024 Aug 5;15(8):1028. doi: 10.3390/genes15081028 (PMC11353867; doi:10.3390/genes15081028)
Supplement: Supplementary file 1 [file genes-15-01028-s001.zip › Table S3.xlsx]

## Sheet: List1
Table S3. Proportion of low-KTI allele (%) within the low- and high-KTI cultivar group at six marker loci
Marker locus	Low-KTI allele	Cultivar group
		low-KTI content 4.50 to 6.56 µg g−1		high-KTI content 14.07 to 21.40 µg g−1
		Proportion of low-KTI allele (%)
Satt228	217	100		15
Gm08_44265646_C/T	T	91		77
Gm08_44814503_C/T	T	80		76
Gm08_45270892_A/G	G	55		27
Gm08_45317135_T/G	G	64		19
Gm08_45541906_A/C	C	64		11
