# Supplementary material for: Validation of Molecular Markers for Low Kunitz Trypsin Inhibitor Content in European Soybean (Glycine max L. Merr.) Germplasm
Source: Genes (Basel). 2024 Aug 5;15(8):1028. doi: 10.3390/genes15081028 (PMC11353867; doi:10.3390/genes15081028)
Supplement: Supplementary file 1 [file genes-15-01028-s001.zip › Table S1.xlsx]

## Sheet: List1
Table S1. Marker profiles of 165 soybean cultivars
Cultivar	Marker
	Satt228	Gm08_44265646_C/T	Gm08_44814503_C/T	Gm08_45270892_A/G	Gm08_45317135_T/G	Gm08_45541906_A/C
ABELINA	250	T	T	A	T	A
ADONAI	250	T	T	A	T	A
AFRODITA	229	T	T	A	T	A
AIRES	217	T	T	G	G	C
ALEXA	250	T	T	G	T	A
ALISA	229	T	T	G	T	A
ALMAS	217	T	T	G	G	C
ALTAPRO	250	C	C	A	T	A
AMANDINE	229	T	T	G	G	C
AMMA	217	T	T	A	G	C
ANA_ZG	229	T	C	A	G	C
ANANDA	217	T	T	G	T	A
ANGELA_PZO	250	C	C	A	T	A
ANICA	229	T	T	A	T	A
ASCASUBI	217	T	C	A	G	C
ASTAFOR	250	T	T	G	G	C
ATACAMA	250	T	T	A	T	A
AVATAR	217	T	T	G	G	C
BAHIA	217	T	T	G	G	C
BLANCAS	250	T	C	A	G	A
BOBITA	250	Y	failed	G	T	A
BOSA	250	T	T	A	T	C
BUGA	229	T	T	G	T	A
CAPNOR	229	T	T	G	G	C
CARLA_TD	229	C	C	A	T	A
CASTETIS	229	Y	Y	R	T	A
CELINA_PZO	250	Y	T	R	T	A
CH21_414	229	T	T	G	T	A
CH22_174	229	Y	Y	A	T	A
CH22_172	229	T	T	A	T	A
CHAMPION	250	T	T	A	T	A
COLUMNA	250	C	C	A	T	A
CORBETT	229	T	T	G	G	C
CORDOBA	250	T	C	A	G	C
DACIANA	250	T	C	A	G	A
DEKABIG	250	C	C	A	T	A
DH_4173	250	T	C	A	T	M
DH_5170	250	T	T	G	T	A
DIAMANT	229	C	T	A	T	A
BENEDETTA	250	C	C	A	T	A
DM_513	247	T	C	A	G	C
DUBRAVKA	247	T	T	G	T	A
DUCHESSA	250	T	T	A	T	A
DUKAT	250	T	T	A	G	C
ECUDOR	250	C	C	G	T	A
EIKO	250	C	C	A	T	A
EM_NEVE	250	C	C	A	T	A
EMA	250	T	T	G	G	C
ERIN_BCV	250	T	T	G	T	A
ES_ADVISOR	229	T	T	A	T	A
ES_COMANDOR	229	T	T	G	T	M
ES_MENTOR	229	T	T	A	T	A
ES_PALLADOR	250	T	T	G	T	M
ES_SENATOR	229	T	T	A	T	A
ES_TRIBORI	217	T	T	G	T	A
ESG_121	229	T	T	G	G	C
EUGEN	250	C	C	A	T	A
FELIX	250	T	T	G	T	A
FLAVIA	247	C	C	A	T	A
FORTUNA	250	T	T	G	G	C
GABRIELA	250	T	T	G	T	A
GALA_PZO	250	T	T	A	T	C
GALINA	247	T	T	A	T	A
GALLEC	229	T	T	A	T	A
GINEVRA	250	Y	failed	A	T	A
GIUNONE	250	T	T	G	T	A
GORDANA	250	T	T	A	T	A
GORSTAK	250	T	C	A	G	C
GURU	217	T	T	G	G	C
HILARIO	217	T	T	G	T	A
HIROKO	247	failed	failed	A	T	A
HRVATICA	229	T	T	G	T	A
IDEFIX	250	T	T	G	T	M
IKA	250	T	T	G	T	A
ILINDENKA	247	T	T	A	T	A
IREGI_SZURKEBARAT	250	C	C	A	T	A
ISIDOR	250	C	C	A	T	A
JOZEFINA	217	T	C	G	G	C
JULIJANA	250	T	T	G	T	A
KATA	250	T	T	A	T	A
KLEVERHOF_527	229	T	T	G	T	A
KORANA	250	T	T	A	T	A
KRUNA	217	T	T	A	T	A
KUNA	250	C	C	G	G	C
LABRADOR	229	T	T	G	T	A
LIGHT_GREEN	250	T	failed	A	T	A
LIKA	250	T	T	A	T	A
LISSABON	250	T	T	G	T	A
LUCIJA	250	T	T	G	G	A
LUNA	247	T	T	G	G	C
MALAGA	250	T	T	G	G	A
MANTRA	217	T	failed	A	G	C
MEDENA	250	T	C	A	G	C
MEDINA	229	Y	Y	A	T	M
MERKUR	250	T	T	A	T	A
MERLIN	229	C	C	G	G	C
MILANA	217	T	T	A	T	A
MIMA	250	T	T	A	T	A
MITSUKO	250	T	T	A	T	A
NAMASTE	217	C	C	A	T	A
NAYA	250	T	T	G	G	C
NENA	250	T	T	G	T	A
NEOPLANTA	229	T	T	G	T	A
NS_ANA	250	T	T	A	T	A
OAC_WALLACE	250	T	T	G	T	A
OANA_F	250	C	C	A	T	A
ONIX	229	T	T	A	T	A
OPTIMUS	250	T	C	A	T	A
OS_ZORA	250	T	T	A	T	A
OXFORD	247	T	T	G	T	A
PACIFIC	250	T	C	A	T	A
PACO	250	C	C	A	T	A
PANONKA	229	C	C	A	T	A
PEDRO	217	T	C	A	T	A
PELA	229	T	T	A	T	A
PEPITA	217	C	T	A	T	A
PERLA	250	T	T	A	G	C
PICOR	250	C	T	A	T	A
PLATSKA_ZLTA_OBROVSKA	250	C	C	A	T	A
PLURIBUS	247	T	C	A	G	A
PODRAVKA_95	250	T	T	A	T	A
PR91M10	250	T	T	G	T	A
PR92B63	250	C	C	A	T	A
PR92M22	250	C	C	A	T	A
PR92M35	250	C	C	A	T	A
PROTEIX	250	C	C	A	T	A
REGALE	247	T	T	G	T	A
ROUDNICKA_CIERN	229	T	T	G	G	C
RTG_SINFONIA	250	T	T	A	T	A
RUBIN	247	T	T	G	T	A
RUZICA	229	T	T	G	T	A
SALJUT_216	217	C	C	A	T	failed
SANDA	229	T	T	A	T	A
SANDOKAN	247	T	C	A	T	A
SANJA	250	T	T	G	T	A
SARA	229	C	T	A	T	A
SAVA	247	T	C	A	G	A
SEKA	250	T	T	A	T	A
SEPHIA	229	T	T	G	T	A
SG_EIDER	250	T	T	A	T	A
SIGALIA	250	T	T	G	T	A
SINARA	229	T	T	A	T	A
SLAVONKA	250	C	C	A	T	A
SONJA	250	C	C	A	T	A
SPONSOR	250	C	C	A	T	A
SREMICA	247	T	T	G	T	A
SULTANA	229	T	T	G	T	A
SUZUMARU	217	T	Y	A	failed	A
TARA	229	T	T	A	T	A
TEA	229	C	C	A	T	A
TENA	250	C	C	A	T	A
TINA	250	T	T	G	T	A
TISA	250	T	T	failed	T	A
TOMA	250	T	T	A	T	A
TOURMALINE	247	T	T	R	T	A
TRIUMF	250	C	C	A	T	A
UNA	250	T	T	A	T	A
VERA	229	C	C	A	T	A
VIOLA	229	T	T	G	T	A
VITA	250	T	T	G	T	A
VOLODA	250	T	T	G	T	A
XONIA	217	T	T	A	T	A
ZAGREPCANKA	229	T	T	G	G	C
ZLATA	229	T	C	A	T	A
ZORA_NS	250	C	C	A	T	A
