# Supplementary material for: Validation of Molecular Markers for Low Kunitz Trypsin Inhibitor Content in European Soybean (Glycine max L. Merr.) Germplasm
Source: Genes (Basel). 2024 Aug 5;15(8):1028. doi: 10.3390/genes15081028 (PMC11353867; doi:10.3390/genes15081028)
Supplement: Supplementary file 1 [file genes-15-01028-s001.zip › Table S2.xlsx]

## Sheet: List1
Table S2. KTI content and profile at six marker loci for 38 soybean cultivars
Cultivar	KTI, µg g−1	Marker
		Satt228	Gm08_44265646_C/T	Gm08_44814503_C/T	Gm08_45270892_A/G	Gm08_45317135_T/G	Gm08_45541906_A/C
Low-KTI group
BAHIA	4.501	217	T	T	G	G	C
ASCASUBI	4.5165	217	T	C	A	G	C
ALMAS	4.8326	217	T	T	G	G	C
AVATAR	4.9399	217	T	T	G	G	C
MANTRA	5.0604	217	T	failed	A	G	C
AMMA	5.1378	217	T	T	A	G	C
GURU	5.7373	217	T	T	G	G	C
ANANDA	5.8901	217	T	T	G	T	A
NAMASTE	6.1414	217	C	C	A	T	A
XONIA	6.1936	217	T	T	A	T	A
HILARIO	6.5607	217	T	T	G	T	A
High-KTI group
MERKUR	14.0656	250	T	T	A	T	A
ADONAI	14.2191	250	T	T	A	T	A
DIAMANT	14.6633	229	C	T	A	T	A
MILANA	14.9552	217	T	T	A	T	A
SINARA	15.0607	229	T	T	A	T	A
PR92M35	15.1397	250	C	C	A	T	A
KRUNA	15.2721	217	T	T	A	T	A
BLANCAS	15.8034	250	T	C	A	G	A
DH_5170	15.8445	250	T	T	G	T	A
TOURMALINE	16.5821	247	T	T	R	T	A
SUZUMARU	16.8465	217	T	Y	A	failed	A
HIROKO	17.1687	247	failed	failed	A	T	A
IKA	17.2707	250	T	T	G	T	A
SULTANA	17.3148	229	T	T	G	T	A
ES_MENTOR	17.364	229	T	T	A	T	A
PANONKA	17.4138	229	C	C	A	T	A
DM_513	17.4936	247	T	C	A	G	C
GALINA	17.8076	247	T	T	A	T	A
PICOR	18.1483	250	C	T	A	T	A
ES_TRIBORI	18.2636	217	T	T	G	T	A
SARA	18.3643	229	C	T	A	T	A
PLURIBUS	18.4807	247	T	C	A	G	A
REGALE	18.6728	247	T	T	G	T	A
ILINDENKA	18.8306	247	T	T	A	T	A
EMA	19.0154	250	T	T	G	G	C
EIKO	19.4727	250	C	C	A	T	A
AMANDINE	21.4018	229	T	T	G	G	C
